# Supplementary material for: Excitatory Synaptic Transmission Is Differentially Modulated by Opioid Receptors along the Claustrocingulate Pathway
Source: eNeuro. 2025 Aug 8;12(8):ENEURO.0219-25.2025. doi: 10.1523/ENEURO.0219-25.2025 (PMC12360626; doi:10.1523/ENEURO.0219-25.2025)
Supplement: Figure 1-1 — Summary table containing all the main effects of the statistical tests that were conducted in this study. Download Figure 1-1, XLS file. [file eneuro-12-ENEURO.0219-25.2025-s001.xls]

## Sheet: Sheet1
Supplementary table 1
Fig. 1B	Kruskal-Wallis test
P value	<0.0001
Do the medians vary signif. (P < 0.05)?	Yes
Number of groups	3
Kruskal-Wallis statistic	1504
Fig. 2C	Repeated measures ANOVA summary
F	46.74
P value	<0.0001		Geisser-Greenhouse's epsilon	0.6316
Statistically significant (P < 0.05)?	Yes		R squared	0.7333
ANOVA table	SS	DF	MS	F (DFn, DFd)	P value
Treatment (between columns)	6423730	2	3211865	F (1.263, 21.47) = 46.74	P<0.0001
Individual (between rows)	1221142	17	71832	F (17, 34) = 1.045	P=0.4397
Residual (random)	2336377	34	68717
Total	9981249	53
Fig. 2F	Mixed-effects model (REML)
Fixed effects (type III)	P value	P value summary	Statistically significant (P < 0.05)?	F (DFn, DFd)	Geisser-Greenhouse's epsilon
drug	<0.0001	****	Yes	F (1.997, 89.84) = 49.11	0.9983
receptor	0.6591	ns	No	F (2, 58) = 0.4198
drug x receptor	0.0003	***	Yes	F (4, 90) = 5.979
Fig. 3C	Mixed-effects model (REML)
Fixed effects (type III)	P value	P value summary	Statistically significant (P < 0.05)?	F (DFn, DFd)	Geisser-Greenhouse's epsilon
drug	0.0049	**	Yes	F (1.083, 22.74) = 9.283	0.5415
receptor	0.1834	ns	No	F (2, 24) = 1.822
drug x receptor	0.001	***	Yes	F (4, 42) = 5.680
Fig. 5D	Two-way RM ANOVA
Source of Variation	% of total variation	P value	P value summary	Significant?
drug x receptor	6.596	0.0029	**	Yes
drug	6.519	0.0007	***	Yes
receptor	7.344	0.2051	ns	No
cell	65.92	<0.0001	****	Yes
ANOVA table	SS	DF	MS	F (DFn, DFd)	P value
drug x receptor	1.285	2	0.6423	F (2, 30) = 7.151	P=0.0029
drug	1.27	1	1.27	F (1, 30) = 14.13	P=0.0007
receptor	1.43	2	0.7151	F (2, 30) = 1.671	P=0.2051
cell	12.84	30	0.428	F (30, 30) = 4.765	P<0.0001
Residual	2.695	30	0.08982
Fig. 5E	Two-way RM ANOVA
Source of Variation	% of total variation	P value	P value summary	Significant?
drug x receptor	1.221	0.4178	ns	No
drug	15.55	<0.0001	****	Yes
receptor	2.41	0.4487	ns	No
cell	55.94	0.0101	*	Yes
ANOVA table	SS	DF	MS	F (DFn, DFd)	P value
drug x receptor	0.5498	2	0.2749	F (2, 38) = 0.8931	P=0.4178
drug	7.002	1	7.002	F (1, 38) = 22.75	P<0.0001
receptor	1.085	2	0.5426	F (2, 38) = 0.8185	P=0.4487
cell	25.19	38	0.6629	F (38, 38) = 2.154	P=0.0101
Residual	11.7	38	0.3078
Fig. 5I	Mixed-effects model (REML)
Fixed effects (type III)	P value	P value summary	Statistically significant (P < 0.05)?	F (DFn, DFd)
drug	<0.0001	****	Yes	F (1, 122) = 23.11
receptor	0.0081	**	Yes	F (2, 169) = 4.959
drug x receptor	0.0246	*	Yes	F (2, 122) = 3.821
Fig. 5J	Mixed-effects model (REML)
Fixed effects (type III)	P value	P value summary	Statistically significant (P < 0.05)?	F (DFn, DFd)
drug	<0.0001	****	Yes	F (1, 187) = 71.67
receptor	<0.0001	****	Yes	F (2, 327) = 16.49
drug x receptor	0.0045	**	Yes	F (2, 187) = 5.562
Fig. 6G	Two-way RM ANOVA
Source of Variation	% of total variation	P value	P value summary	Significant?
drug x receptor	6.073	0.0004	***	Yes
drug	8.119	<0.0001	****	Yes
receptor	5.219	0.326	ns	No
cell	69.59	<0.0001	****	Yes
ANOVA table	SS	DF	MS	F (DFn, DFd)	P value
drug x receptor	492973	2	246487	F (2, 31) = 9.998	P=0.0004
drug	659124	1	659124	F (1, 31) = 26.74	P<0.0001
receptor	423703	2	211851	F (2, 31) = 1.162	P=0.3260
cell	5649573	31	182244	F (31, 31) = 7.392	P<0.0001
Residual	764231	31	24653
Fig. 6H	Two-way RM ANOVA
Source of Variation	% of total variation	P value	P value summary	Significant?
drug x receptor	0.7459	0.5024	ns	No
drug	19.28	<0.0001	****	Yes
receptor	6.732	0.2702	ns	No
cell	55.85	0.0003	***	Yes
ANOVA table	SS	DF	MS	F (DFn, DFd)	P value
drug x receptor	24210	2	12105	F (2, 23) = 0.7093	P=0.5024
drug	625717	1	625717	F (1, 23) = 36.67	P<0.0001
receptor	218499	2	109249	F (2, 23) = 1.386	P=0.2702
cell	1812899	23	78822	F (23, 23) = 4.619	P=0.0003
Residual	392505	23	17065
Fig. S3	Two-way ANOVA
Source of Variation	% of total variation	P value	P value summary	Significant?
Pre-wash x Drug	3.596	0.0218	*	Yes	P value
Pre-wash	14.51	0.2327	ns	No	P=0.0218
Drug	8.71	0.0022	**	Yes	P=0.2327
Cell	69.62	0.0002	***	Yes	P=0.0022
					P=0.0002
ANOVA table	SS	DF	MS	F (DFn, DFd)
Pre-wash x Drug	59030	1	59030	F (1, 8) = 8.075
Pre-wash	238172	1	238172	F (1, 8) = 1.667
Drug	142972	1	142972	F (1, 8) = 19.56
Cell	1142901	8	142863	F (8, 8) = 19.54
Residual	58484	8	7311
